# Supplementary material for: Chemical Nature of Metals and Metal-Based Materials in Inactivation of Viruses
Source: Nanomaterials (Basel). 2022 Jul 8;12(14):2345. doi: 10.3390/nano12142345 (PMC9323642; doi:10.3390/nano12142345)
Supplement: Supplementary file 1 [file nanomaterials-12-02345-s001.zip]

Archive with 1 entries (1 files):
- nanomaterials-1763407-supplementary.pdf
